# Supplementary material for: First Report on the Acrobat Ant Crematogaster scutellaris Storing Live Aphids in Its Oak-Gall Nests
Source: Insects. 2021 Jan 27;12(2):108. doi: 10.3390/insects12020108 (PMC7912212; doi:10.3390/insects12020108)
Supplement: Supplementary file 1 [file insects-12-00108-s001.zip]

Archive with 4 entries (4 files):
- Table S1.pdf
- Table S2.pdf
- Table S3.pdf
- Table S4.xls
