# Supplementary material for: First Report on the Acrobat Ant Crematogaster scutellaris Storing Live Aphids in Its Oak-Gall Nests
Source: Insects. 2021 Jan 27;12(2):108. doi: 10.3390/insects12020108 (PMC7912212; doi:10.3390/insects12020108)
Supplement: Supplementary file 1 [file insects-12-00108-s001.zip › Table S4.xls]

## Sheet: Survey
Gall_number	Tree	Height (m)	Content	colony composition
1	1	1	empty	none
2	1	1.15	empty	none
3	1	1.67	empty	none
4	2	1.2	empty	none
5	2	1.13	empty	none
6	2	1.21	empty	none
7	3	1	empty	none
8	3	1.1	empty	none
9	3	1.1	empty	none
10	3	1.17	empty	none
11	4	1.13	empty	none
12	4	1	empty	none
13	4	1.21	empty	none
14	4	1.1	empty	none
15	5	1.18	empty	none
16	5	1	empty	none
17	5	4.49	empty	none
18	5	1	empty	none
19	6	1.28	empty	none
20	6	5.13	empty	none
21	7	1.13	empty	none
22	7	1.05	empty	none
23	7	4.17	empty	none
24	8	1.09	empty	none
25	8	1.26	empty	none
26	8	1.04	empty	none
27	8	1.21	empty	none
28	9	1.68	empty	none
29	9	1	empty	none
30	10	1.34	empty	none
31	10	1.02	empty	none
32	10	1.31	empty	none
33	10	1.42	empty	none
34	10	1.17	empty	none
35	11	1.26	empty	none
36	6	1.31	empty	none
37	2	1.75	Colobopsis truncata	queen only
38	2	2.22	Colobopsis truncata	queen only
39	4	1.37	Colobopsis truncata	queen only
40	4	2.21	Colobopsis truncata	queen only
41	4	2.34	Colobopsis truncata	queen only
42	7	2.08	Colobopsis truncata	queen only
43	7	2.23	Colobopsis truncata	queen only
44	9	2.27	Colobopsis truncata	queen only
45	9	2.26	Colobopsis truncata	queen only
46	1	1.46	Temnothorax italicus	queen. workers. brood
47	3	1.34	Temnothorax italicus	queen. workers. brood
48	4	1.61	Temnothorax italicus	queen. workers. brood
49	5	1.58	Temnothorax italicus	queen. workers. brood
50	10	1.73	Temnothorax italicus	queen. workers. brood
51	1	2.54	Crematogaster scutellaris	queen only
52	1	2.48	Crematogaster scutellaris	queen only
53	1	3	Crematogaster scutellaris	queen only
54	1	3.53	Crematogaster scutellaris	queen only
55	3	2.45	Crematogaster scutellaris	queen only
56	3	2.83	Crematogaster scutellaris	queen only
57	2	3.45	Crematogaster scutellaris	queen only
58	2	3.62	Crematogaster scutellaris	queen only
59	2	3.34	Crematogaster scutellaris	queen only
60	8	3.04	Crematogaster scutellaris	queen only
61	8	2.23	Crematogaster scutellaris	queen only
62	10	2.81	Crematogaster scutellaris	queen only
63	10	4.04	Crematogaster scutellaris	queen only
64	11	2.27	Crematogaster scutellaris	queen only
65	11	2.74	Crematogaster scutellaris	queen only
66	11	3.06	Crematogaster scutellaris	queen only
67	1	3.68	Crematogaster scutellaris	queen and aphids
68	6	2.26	Crematogaster scutellaris	queen and aphids
69	10	1.73	Crematogaster scutellaris	queen and aphids
70	1	2.75	Crematogaster scutellaris	queen. workers. brood. aphids
71	1	3	Crematogaster scutellaris	queen. workers. brood. aphids
72	4	3.2	Crematogaster scutellaris	queen. workers. brood. aphids
73	4	3.53	Crematogaster scutellaris	queen. workers. brood. aphids
74	6	3.47	Crematogaster scutellaris	queen. workers. brood. aphids
75	9	3.32	Crematogaster scutellaris	queen. workers. brood. aphids
76	9	2.97	Crematogaster scutellaris	queen. workers. brood. aphids
77	10	3.32	Crematogaster scutellaris	queen. workers. brood. aphids
78	11	2.34	Crematogaster scutellaris	queen. workers. brood
79	11	3.38	Crematogaster scutellaris	queen. workers. brood
80	1	3.17	spiders	x
81	1	1.19	spiders	x
82	1	1.36	spiders	x
83	2	1.34	spiders	x
84	2	2.19	spiders	x
85	2	2.38	spiders	x
86	2	2.36	spiders	x
87	2	2.34	spiders	x
88	2	4.12	spiders	x
89	4	3.23	spiders	x
90	4	3.31	spiders	x
91	4	3.48	spiders	x
92	4	3.48	spiders	x
93	4	3.48	spiders	x
94	3	2.26	spiders	x
95	3	2.26	spiders	x
96	3	2.26	spiders	x
97	5	2.36	spiders	x
98	5	3.11	spiders	x
99	6	1.19	spiders	x
100	6	1.19	spiders	x
101	6	1.19	spiders	x
102	6	3.39	spiders	x
103	7	1.33	spiders	x
104	7	1.33	spiders	x
105	7	1.58	spiders	x
106	7	2.1	spiders	x
107	7	2.1	spiders	x
108	7	2.1	spiders	x
109	8	1.7	spiders	x
110	8	3.31	spiders	x
111	8	3.31	spiders	x
112	8	3.31	spiders	x
113	8	3.31	spiders	x
114	8	4.26	spiders	x
115	8	4.26	spiders	x
116	9	2.48	spiders	x
117	9	2.48	spiders	x
118	9	2.48	spiders	x
119	10	1.32	spiders	x
120	10	1.53	spiders	x
121	10	5.11	spiders	x
122	10	5.11	spiders	x
123	10	5.11	spiders	x
124	10	5.11	spiders	x
125	10	5.11	spiders	x
126	11	5.11	spiders	x
127	11	2.48	spiders	x
128	11	4.21	spiders	x
129	11	4.13	spiders	x
130	11	3.27	spiders	x

## Sheet: Field experiment
Gall_number	Tree	Height (m)	Content	colony composition	2D analysis-mmq (entire gall)	2D analysis-mmq (aphids chamber)	excavation volume-ml (entire gall)	excavation volume-ml (aphids chamber)
1	1	1	empty	none	x	x	x	x
2	1	1.12	empty	none	x	x	0.28	x
3	1	1.5	spiders	x	x	x	x	x
4	1	2	C. truncata	only queen	x	x	0.9	x
5	1	2.5	C. scutellaris	queen. workers. brood. aphids	170.68	5.4	2.11	0.08
6	1	3.02	empty	none	x	x	0.26	x
7	1	3.15	C. scutellaris	queen and aphids	91.19	6.8	0.99	0.11
8	1	4	C. scutellaris	queen. workers. brood. aphids	168.62	27.3	2.01	0.42
9	1	4.12	spiders	x	x	x	x	x
10	1	4.4	empty	none	x	x	x	x
11	2	1	spiders	x	x	x	x	x
12	2	1.13	empty	none	x	x	x	x
13	2	1.5	empty	none	x	x	0.37	x
14	2	2	spiders	x	x	x	x	x
15	2	2.5	empty	none	x	x	x	x
16	2	3.02	empty	none	x	x	x	x
17	2	3.5	C. scutellaris	queen and aphids	155.23	4.2	1.06	0.09
18	2	4	spiders	x	x	x	x	x
19	2	4.12	spiders	x	x	x	x	x
20	2	4.4	C. scutellaris	queen. workers. brood. aphids	152.83	5.9	2.03	0.11
21	3	1	empty	none	x	x	x	x
22	3	1.12	empty	none	x	x	0.43	x
23	3	1.5	C. truncata	only queen	x	x	0.84	x
24	3	2	empty	none	x	x	x	x
25	3	2.5	empty	none	x	x	x	x
26	3	3.02	C. scutellaris	queen. workers. brood. aphids	283.22	7.2	2.2	0.14
27	3	3.5	C. scutellaris	queen and aphids	66.72	18.9	1.05	0.11
28	3	4	C. scutellaris	queen. workers. brood. aphids	178.56	9.5	2.18	0.07
29	3	4.10	spiders	x	x	x	x	x
30	3	4.4	empty	none	x	x	x	x
31	4	1	spiders	x	x	x	x	x
32	4	1.1	spiders	x	x	x	x	x
33	4	1.5	empty	none	x	x	x	x
34	4	2	empty	none	x	x	0.36	x
35	4	2.4	C. scutellaris	queen and aphids	84.33	9.6	0.83	0.12
36	4	3.02	empty	none	x	x	x	x
37	4	3.5	C. scutellaris	only workers	x	x	3.6	x
38	4	4	empty	none	x	x	x	x
39	4	4.13	empty	none	x	x	x	x
40	4	4.4	empty	none	x	x	x	x
41	5	1	empty	none	x	x	x	x
42	5	1.12	empty	none	x	x	0.45	x
43	5	1.5	C. truncata	only queen	x	x	x	x
44	5	2	spiders	x	x	x	x	x
45	5	2.5	C. scutellaris	only workers	x	x	3.5	x
46	5	3.02	C. scutellaris	queen. workers. brood. aphids	107.44	8.7	2.11	0.09
47	5	3.5	C. scutellaris	queen. workers. brood. aphids	213.38	9.6	2.19	0.08
48	5	4	spiders	x	x	x	x	x
49	5	4.12	spiders	x	x	x	x	x
50	5	4.4	empty	none	x	x	0.25	x

## Sheet: Field exp (control group)
Gall_number	Tree	Height (m)	Content	Type of colonization
1	1	1.02	empty	x
2	1	1.1	empty	x
3	1	1.5	empty	x
4	1	2	empty	x
5	1	2.5	empty	x
6	1	3.02	empty	x
7	1	3.5	empty	x
8	1	4	empty	x
9	1	4.10	empty	x
10	1	4.4	empty	x
11	2	1.03	empty	x
12	2	1.12	empty	x
13	2	1.5	empty	x
14	2	2	empty	x
15	2	2.5	empty	x
16	2	3.02	empty	x
17	2	3.5	empty	x
18	2	4	empty	x
19	2	4.12	empty	x
20	2	4.4	empty	x
21	3	1	empty	x
22	3	1.12	empty	x
23	3	1.5	empty	x
24	3	2	empty	x
25	3	2.5	empty	x
26	3	3.02	empty	x
27	3	3.5	empty	x
28	3	4	empty	x
29	3	4.11	empty	x
30	3	4.4	empty	x
31	4	1	empty	x
32	4	1.12	empty	x
33	4	1.5	empty	x
34	4	2	empty	x
35	4	2.5	empty	x
36	4	3.02	empty	x
37	4	3.5	empty	x
38	4	4	empty	x
39	4	4.13	empty	x
40	4	4.4	empty	x
41	5	1	empty	x
42	5	1.14	empty	x
43	5	1.5	empty	x
44	5	2	empty	x
45	5	2.5	empty	x
46	5	3.1	empty	x
47	5	3.5	empty	x
48	5	4	empty	x
49	5	4.10	empty	x
50	5	4.4	empty	x
